# Supplementary material for: Emergence of cfr-Mediated Linezolid Resistance in Staphylococcus aureus Isolated from Pig Carcasses
Source: Antibiotics (Basel). 2020 Nov 2;9(11):769. doi: 10.3390/antibiotics9110769 (PMC7692708; doi:10.3390/antibiotics9110769)
Supplement: Supplementary file 1 [file antibiotics-09-00769-s001.zip]

Archive with 1 entries (1 files):
- antibiotics-972618-supplementary.TIF
